# Supplementary material for: Phytoplankton Sensitivity to Heavy Metals in Baltic Coastal Lakes
Source: Int J Environ Res Public Health. 2022 Mar 31;19(7):4131. doi: 10.3390/ijerph19074131 (PMC8998715; doi:10.3390/ijerph19074131)
Supplement: Supplementary file 1 [file ijerph-19-04131-s001.zip]

Archive with 1 entries (1 files):
- ijerph-1596367-supplementary.xlsx
