# Supplementary material for: Phytoplankton Sensitivity to Heavy Metals in Baltic Coastal Lakes
Source: Int J Environ Res Public Health. 2022 Mar 31;19(7):4131. doi: 10.3390/ijerph19074131 (PMC8998715; doi:10.3390/ijerph19074131)
Supplement: Supplementary file 1 [file ijerph-19-04131-s001.zip › ijerph-1596367-supplementary.xlsx]

## Sheet: Supplementary material Table S1
S1: Concentrations of heavy metals (mg L-1) in lake water
	sites	Season	year	Ba	Bi	Cr	Cu	Fe	Mn	Ni	Pb	Zn		Seasonality
				mg L-1	mg L-1	mg L-1	mg L-1	mg L-1	mg L-1	mg L-1	mg L-1	mg L-1
Gardno	1	spring	T1	0.02011	0.01079	0.00106	0.04258	0.64839	0.174	0.01325	0.26434	4.88609			Cr		Cu		Fe			Mn			Ni
Gardno	1	spring	T2	0.01268	0.00686	0.00672	0.00883	0.2627	0.1163	0.03664	0.00692	0.31099		Table Analyzed (in each lake)	Dołgie	Łebsko	Łebsko	Sarbsko	Gardno	Dołgie	Łebsko	Gardno	Dołgie	Łebsko	Dołgie	Sarbsko
Gardno	2	spring	T1	0.01651	0.00832	0.00264	0.02019	0.87072	0.102	0.01018	0.29151	1.12405		Type of lake	F	B	B	BF	FB	F	B	FB	F	B	F	BF
Gardno	2	spring	T2	0.01366	0.01054	0.01004	0.01163	0.41743	0.11067	0.12891	0.01104	0.6293		Kruskal-Wallis test
Gardno	3	spring	T1	0.01656	0.01719	0.00036	0.01847	0.84648	0.0177	0.01284	0.27028	0.69258		P value	0.0319	0.0003	0.0174	0.0218	0.0112	0.0015	0.006	0.0115	<0,0001	0.0029	0.0112	0.0108
Gardno	3	spring	T2	0.01781	0.01627	0.01218	0.01425	0.59383	0.18725	0.09296	0.0196	0.88285		Exact or approximate P value?	Approximate	Approximate	Approximate	Approximate	Approximate	Approximate	Approximate	Approximate	Approximate	Approximate	Approximate	Approximate
Gardno	4	spring	T1	0.01712	0.01598	0.00859	0.00783	0.14355	0.287	0.0114	0.53177	0.48127		P value summary	*	***	*	*	*	**	**	*	****	**	*	*
Gardno	4	spring	T2	0.0198	0.0086	0.04987	0.01651	1.09074	0.30792	0.0546	0.03433	2.39399		Do the medians vary signif. (P < 0.05)?	Yes	Yes	Yes	Yes	Yes	Yes	Yes	Yes	Yes	Yes	Yes	Yes
Gardno	5	spring	T1	0.01858	0.0093	0.00259	0.01654	0.57748	0.118	0.01371	0.14458	0.02924		Number of groups	3	3	3	3	3	3	3	3	3	3	3	3
Gardno	5	spring	T2	0.01316	0.00805	0.00266	0.00873	0.14785	0.05197	0.08282	0.00355	0.41393		Kruskal-Wallis statistic	6.893	16.27	8.097	7.651	8.983	13.06	10.22	8.926	18.84	11.66	8.988	9.053
														Data summary
Gardno	1	summer	T1	0.01597	0.00823	0.0381	0.01424	0.5874	0.26472	0.05165	0.1107	1.34055		Number of treatments (columns)	3	3	3	3	3	3	3	3	3	3	3	3
Gardno	1	summer	T2	0.0206	0.00948	0.00482	0.0095	1.17805	0.28044	0.00947	0.03087	0.58251		Number of values (total)	30	66	66	30	30	30	66	30	30	66	30	30
Gardno	2	summer	T1	0.12232	0.01582	0.04729	0.01602	0.52799	0.16349	0.06664	0.35858	0.76924
Gardno	2	summer	T2	0.02168	0.00964	0.00361	0.01379	1.33383	0.36864	0.04094	0.03242	0.63092
Gardno	3	summer	T1	0.01105	0.01966	0.05404	0.01242	0.75547	0.11969	0.29954	0.05194	0.74354
Gardno	3	summer	T2	0.02341	0.00842	0.0041	0.01004	1.59217	0.33591	0.0162	0.04165	0.40956			Ba			Bi			Cu	Fe			Mn	Zn
Gardno	4	summer	T1	0.02443	0.00729	0.0347	0.01402	0.31477	0.15572	0.03819	0.0071	0.60836		Table Analyzed (between lakes)	Spring	Summer	Autumn	Spring	Summer	Autumn	Summer	Spring	Summer	Autumn	Spring	Summer
Gardno	4	summer	T2	0.02398	0.0083	0.00106	0.00886	0.62296	0.0322	0.01133	0.01361	0.21096
Gardno	5	summer	T1	0.02006	0.01253	0.05477	0.01355	0.79403	0.26826	0.04715	0.03461	0.70776		Kruskal-Wallis test
Gardno	5	summer	T2	0.01206	0.00872	0.00442	0.00555	0.62109	0.12473	0.04512	0.04722	0.34497		P value	<0,0001	<0,0001	<0,0001	0.0002	0.0006	0.0006	0.0003	0.0002	<0,0001	<0,0001	<0,0001	0.0321
														Exact or approximate P value?	Approximate	Approximate	Approximate	Approximate	Approximate	Approximate	Approximate	Approximate	Approximate	Approximate	Approximate	Approximate
Gardno	1	autumn	T1	0.0135	0.00954	0.03782	0.01027	0.30415	0.07838	0.12585	0.00726	1.88169		P value summary	****	****	****	***	***	***	***	***	****	****	****	*
Gardno	1	autumn	T2	0.01882	0.00861	0.0012	0.04933	0.52452	0.09267	0.01103	0.05465	1.69492		Do the medians vary signif. (P < 0.05)?	Yes	Yes	Yes	Yes	Yes	Yes	Yes	Yes	Yes	Yes	Yes	Yes
Gardno	2	autumn	T1	0.01153	0.01119	0.03735	0.00754	0.19676	0.05578	0.04263	0.01421	0.37772		Number of groups	4	4	4	4	4	4	4	4	4	4	4	4
Gardno	2	autumn	T2	0.01888	0.01126	0.0289	0.09507	0.32522	0.10469	0.01533	0.04422	0.50108		Kruskal-Wallis statistic	35.05	21.84	35.38	19.3	17.37	17.19	18.66	19.71	22.23	27.24	21.74	8.799
Gardno	3	autumn	T1	0.01492	0.01676	0.03793	0.01446	0.34859	0.04413	0.70553	0.01032	2.25572		Data summary
Gardno	3	autumn	T2	0.02218	0.01217	0.0357	0.00791	0.17035	0.09142	0.06758	0.04162	0.30683		Number of treatments (columns)	4	4	4	4	4	4	4	4	4	4	4	4
Gardno	4	autumn	T1	0.0185	0.00396	0.03442	0.01346	0.24463	0.09077	0.05038	0.03389	2.73197		Number of values (total)	52	52	52	52	52	52	52	52	52	52	52	52
Gardno	4	autumn	T2	0.03748	0.00781	0.00262	0.00887	0.64915	0.17229	0.00777	0.02467	0.65493
Gardno	5	autumn	T1	0.02275	0.01546	0.04091	0.01463	0.45944	0.10115	0.05771	0.03671	2.26334
Gardno	5	autumn	T2	0.01356	0.01062	0.00026	0.00894	0.20402	0.05225	0.03398	0.07154	0.61068
Dołgie	1	spring	T1	0.00931	0.01337	0.00135	0.02404	2.37509	0.049	0.01769	0.26444	2.24998
Dołgie	1	spring	T2	0.008	0.01566	0.00415	0.01012	1.5553	0.05113	0.00905	0.00685	0.6508
Dołgie	2	spring	T1	0.00648	0.01186	0.00128	0.01635	1.43338	0.078	0.01567	0.15816	1.08011
Dołgie	2	spring	T2	0.00662	0.02341	0.00406	0.00624	1.30402	0.0544	0.01259	0.03147	0.51461
Dołgie	3	spring	T1	0.01386	0.01372	0.00466	0.04022	2.15728	0.074	0.01788	0.21559	1.56866
Dołgie	3	spring	T2	0.00927	0.02369	0.00641	0.01214	1.0638	0.08397	0.08486	0.00558	0.97902
Dołgie	4	spring	T1	0.01006	0.01952	0.00443	0.019	2.56101	0.054	0.01767	0.21164	0.91573
Dołgie	4	spring	T2	0.01125	0.0154	0.00368	0.01023	0.74304	0.06466	0.009	0.00315	0.46738
Dołgie	5	spring	T1	0.01021	0.0209	0.00178	0.02171	1.43409	0.049	0.01837	0.2211	0.93142
Dołgie	5	spring	T2	0.01143	0.0205	0.01406	0.00827	1.60203	0.05475	0.00953	0.01514	0.77701
Dołgie	1	summer	T1	0.01054	0.0149	0.05038	0.02891	2.36374	0.10928	0.05525	0.00982	1.35341
Dołgie	1	summer	T2	0.00859	0.01674	0.00543	0.0068	3.05408	0.14824	0.01085	0.03206	0.43832
Dołgie	2	summer	T1	0.01904	0.01729	0.06462	0.02224	4.60513	0.28316	0.07655	0.02212	2.55419
Dołgie	2	summer	T2	0.01018	0.01698	0.00539	0.01273	4.93968	0.18115	0.02256	0.04588	0.4946
Dołgie	3	summer	T1	0.0125	0.02466	0.0578	0.018	5.80469	0.18818	0.09027	0.07483	1.18449
Dołgie	3	summer	T1	0.1493	0.02052	0.00767	0.01607	5.791	0.17314	0.01361	0.03516	1.05937
Dołgie	4	summer	T2	0.00951	0.01178	0.04699	0.01513	3.01375	0.0958	0.05461	0.00768	0.62306
Dołgie	4	summer	T1	0.01134	0.01207	0.00412	0.00794	4.44281	0.23859	0.02125	0.04758	0.67618
Dołgie	5	summer	T2	0.01106	0.01454	0.05941	0.01735	1.89517	0.09578	0.06391	0.23253	1.80553
Dołgie	5	summer	T1	0.01167	0.0178	0.00538	0.02925	1.80712	0.08892	0.01332	0.04011	3.64982
Dołgie	1	autumn	T1	0.01099	0.01317	0.04776	0.00975	1.79677	0.08621	0.04786	0.39839	1.00406
Dołgie	1	autumn	T2	0.00789	0.00133	0.0357	0.00406	2.18555	0.08025	0.29079	0.02597	0.00497
Dołgie	2	autumn	T1	0.0147	0.02289	0.04854	0.01041	2.72985	0.15166	0.05528	0.00732	0.72888
Dołgie	2	autumn	T2	0.00919	0.01227	0.00129	0.00973	3.81499	0.15485	0.01421	0.08256	0.68034
Dołgie	3	autumn	T1	0.01073	0.01443	0.04938	0.0104	3.16446	0.12193	0.06508	0.00764	0.84053
Dołgie	3	autumn	T1	0.00882	0.01823	0.00069	0.01169	2.82124	0.16423	0.04565	0.06703	0.57906
Dołgie	4	autumn	T2	0.01078	0.0193	0.04596	0.0152	2.6752	0.11305	0.09769	0.28385	2.30688
Dołgie	4	autumn	T1	0.00782	0.01709	0.00041	0.01059	3.03839	0.15553	0.04428	0.07149	0.51203
Dołgie	5	autumn	T2	0.01008	0.01568	0.04963	0.01721	1.17732	0.07663	0.10899	0.00699	1.09303
Dołgie	5	autumn	T1	0.00977	0.02528	0.00077	0.00771	5.13377	0.19214	0.0185	0.08043	0.52929
Łebsko	1	spring	T1	0.02754	0.01045	0.00167	0.02341	2.64384	0.283	0.0103	0.23045	1.18648
Łebsko	1	spring	T2	0.02192	0.00672	0.00243	0.01579	1.61926	0.29029	0.01604	0.004	0.59424
Łebsko	2	spring	T1	0.01684	0.01277	0.00142	0.02486	0.81567	0.1736	0.0377	0.00812	1.55692
Łebsko	2	spring	T2	0.02119	0.01034	0.03407	0.01442	1.44297	0.24528	0.00718	0.00501	0.51807
Łebsko	3	spring	T1	0.02131	0.00842	0.0087	0.02474	1.15509	0.20232	0.02782	0.00906	1.20641
Łebsko	3	spring	T2	0.02986	0.00436	0.00335	0.01482	1.49593	0.35941	0.02811	0.0137	0.31329
Łebsko	4	spring	T1	0.03363	0.01506	0.00051	0.02531	0.9981	0.20911	0.14682	0.02108	1.20912
Łebsko	4	spring	T2	0.17865	0.016	0.00335	0.012186	1.37426	1.62	0.9936	0.08031	0.62324
Łebsko	5	spring	T1	0.02211	0.02399	0.0057	0.02692	1.23043	0.16727	0.03175	0.15855	0.95781
Łebsko	5	spring	T2	0.02815	0.00703	0.00299	0.02385	1.33879	0.28394	0.00772	0.01389	0.43745
Łebsko	6	spring	T1	0.03369	0.10534	0.0068	0.02651	0.68025	0.305	0.00743	0.04769	0.01339
Łebsko	6	spring	T1	0.01638	0.0136	0.00154	0.02497	1.05122	0.20742	0.01199	0.00328	0.43883
Łebsko	7	spring	T2	0.0165	0.005	0.0029	0.0198	0.854	0.149	0.014	0.006	0.521
Łebsko	7	spring	T1	0.01866	0.00438	0.0022	0.02491	0.90486	0.1675	0.01617	0.00505	0.69507
Łebsko	8	spring	T2	0.0254	0.0075	0.0021	0.011	0.269	0.057	0.016	0.014	0.3657
Łebsko	8	spring	T1	0.03065	0.00817	0.00094	0.01256	0.34965	0.06336	0.01206	0.00173	0.27382
Łebsko	9	spring	T2	0.0255	0.0119	0.0265	0.0117	0.365	0.236	0.054	0.048	0.321
Łebsko	9	spring	T1	0.0272	0.01283	0.0002	0.01254	0.46275	0.06923	0.00518	0.00203	0.38169
Łebsko	10	spring	T2	0.02197	0.01024	0.03466	0.01738	0.52697	0.17948	0.07751	0.34883	0.61126
Łebsko	10	spring	T1	0.02879	0.0104	0.00243	0.0158	1.37846	0.27074	0.01895	0.02872	0.44482
Łebsko	11	spring	T2	0.0254	0.0065	0.0019	0.0183	0.498	0.269	0.044	0.046	0.874
Łebsko	11	spring	T1	0.03585	0.00741	0.00073	0.02613	0.52862	0.09068	0.00534	0.0024	0.79018
Łebsko	1	summer	T2	0.02039	0.00666	0.0371	0.01669	0.40005	0.18	0.03904	0.01364	0.43658
Łebsko	1	summer	T1	0.0341	0.00964	0.00322	0.01538	1.17802	0.40212	0.0542	0.01463	0.44478
Łebsko	2	summer	T2	0.02511	0.00521	0.05694	0.01619	0.42489	0.20942	0.03114	0.07807	0.4883
Łebsko	2	summer	T1	0.02971	0.00666	0.00992	0.02118	0.73299	0.23851	0.02243	0.01475	0.506
Łebsko	3	summer	T2	0.02151	0.01131	0.03596	0.01829	0.43775	0.1954	0.05436	0.00269	0.42074
Łebsko	3	summer	T1	0.03072	0.00787	0.0321	0.00892	0.75828	0.17259	0.02838	0.04939	0.44014
Łebsko	4	summer	T2	0.02653	0.00481	0.03969	0.01395	0.85963	0.226	0.04013	0.03302	0.39862
Łebsko	4	summer	T1	0.0258	0.01023	0.00168	0.01302	0.60279	0.22059	0.00576	0.01311	0.35653
Łebsko	5	summer	T2	0.02611	0.00264	0.04566	0.01384	0.38632	0.20371	0.03093	0.04533	0.38161
Łebsko	5	summer	T1	0.03026	0.00491	0.00239	0.05823	1.3694	0.222	0.01096	0.00502	1.14944
Łebsko	6	summer	T2	0.04705	0.01259	0.0368	0.04539	0.31634	0.16851	0.0324	0.0211	0.3299
Łebsko	6	summer	T1	0.02967	0.01403	0.00421	0.0188	2.17339	0.33069	0.01701	0.01714	0.52746
Łebsko	7	summer	T2	0.08842	0.00808	0.04271	0.03673	0.34115	0.16581	0.03023	0.02372	1.73771
Łebsko	7	summer	T1	0.02804	0.01396	0.00135	0.01895	0.49611	0.22028	0.05965	0.01237	1.08332
Łebsko	8	summer	T2	0.0198	0.0102	0.0011	0.0121	0.217	0.119	0.022	0.048	0.487
Łebsko	8	summer	T1	0.02848	0.00924	0.00034	0.01481	0.18396	0.10693	0.01511	0.01587	0.4249
Łebsko	9	summer	T2	0.02895	0.01375	0.04695	0.01964	0.35518	0.18036	0.02895	0.14167	0.94659
Łebsko	9	summer	T1	0.03076	0.00649	0.00524	0.02332	2.0883	0.29938	0.00847	0.02277	0.87852
Łebsko	10	summer	T2	0.03475	0.00574	0.00393	0.018	1.23222	0.221	0.00676	0.09749	0.13878
Łebsko	10	summer	T1	0.02952	0.00544	0.00274	0.01203	0.98985	0.25117	0.01219	0.02175	0.62447
Łebsko	11	summer	T2	0.0211	0.0087	0.0098	0.0177	0.987	0.305	0.032	0.043	0.52
Łebsko	11	summer	T1	0.0301	0.00973	0.00362	0.02034	1.33801	0.281	0.03161	0.01414	0.48865
Łebsko	1	autumn	T2	0.02434	0.01101	0.03451	0.01558	0.39859	0.17625	0.06524	0.24018	1.0519
Łebsko	1	autumn	T1	0.02654	0.01233	0.0325	0.01069	1.11161	0.19315	0.01424	0.05204	0.55851
Łebsko	2	autumn	T2	0.02999	0.01738	0.03304	0.01616	0.40194	0.1245	0.03724	0.00415	0.63666
Łebsko	2	autumn	T1	0.02757	0.002	0.0299	0.00616	0.38287	0.16217	0.028	0.04387	0.25988
Łebsko	3	autumn	T2	0.02914	0.00899	0.03272	0.02021	0.43703	0.13347	0.0587	0.00399	0.52325
Łebsko	3	autumn	T1	0.02946	0.01727	0.00903	0.0181	1.65176	0.25883	0.02051	0.13298	0.87975
Łebsko	4	autumn	T2	0.02295	0.00075	0.01135	0.01579	0.22291	0.07829	0.01738	0.13432	0.07827
Łebsko	4	autumn	T1	0.03028	0.00785	0.0116	0.01175	0.3277	0.12534	0.02341	0.04698	0.43691
Łebsko	5	autumn	T2	0.02239	0.00613	0.0317	0.01533	0.28248	0.13224	0.02712	0.00281	0.45232
Łebsko	5	autumn	T1	0.02965	0.00934	0.0325	0.00816	0.45609	0.14697	0.03619	0.04692	0.42759
Łebsko	6	autumn	T1	0.02323	0.01403	0.02783	0.01619	0.459	0.12273	0.13571	0.00889	0.61724
Łebsko	6	autumn	T2	0.02707	0.00631	0.0254	0.00789	0.87365	0.20535	0.03337	0.04877	0.32739
Łebsko	7	autumn	T1	0.02451	0.01199	0.03043	0.0203	0.23235	0.08445	0.04328	0.18984	0.59561
Łebsko	7	autumn	T2	0.02746	0.00094	0.0311	0.01022	0.17955	0.08168	0.00612	0.0391	0.47773
Łebsko	8	autumn	T1	0.0305	0.0105	0.0248	0.0144	0.41	0.325	0.024	0.042	0.555
Łebsko	8	autumn	T2	0.03203	0.00948	0.0198	0.01529	0.61905	0.18434	0.02485	0.04862	0.52308
Łebsko	9	autumn	T1	0.02494	0.00661	0.02457	0.01293	0.31058	0.09511	0.0778	0.02209	2.82
Łebsko	9	autumn	T2	0.02838	0.0136	0.00154	0.01094	0.44864	0.14212	0.01163	0.04995	0.61066
Łebsko	10	autumn	T1	0.02827	0.00518	0.03395	0.02591	0.41181	0.15897	0.03439	0.01598	0.60606
Łebsko	10	autumn	T2	0.03144	0.00851	0.0315	0.00885	0.70657	0.20281	0.06125	0.04462	0.32678
Łebsko	11	autumn	T1	0.02952	0.00574	0.02944	0.03964	0.52217	0.17934	0.03979	0.01128	0.89089
Łebsko	11	autumn	T2	0.02404	0.00341	0.0105	0.01115	0.96914	0.06754	0.01179	0.03056	0.29868
Sarbsko	1	spring	T2	0.01491	0.02299	0.0058	0.04265	0.31615	0.124	0.01595	0.05103	7.20391
Sarbsko	1	spring	T1	0.01452	0.02188	0.00444	0.04298	0.70002	0.16679	0.01293	0.02596	0.46825
Sarbsko	2	spring	T2	0.01926	0.0165	0.00031	0.02129	0.72576	0.135	0.0138	0.1667	0.56924
Sarbsko	2	spring	T1	0.01296	0.00918	0.01513	0.00946	0.46197	0.14354	0.01087	0.07035	1.14803
Sarbsko	3	spring	T1	0.02111	0.02436	0.0087	0.01623	1.00717	0.109	0.01554	0.11341	0.54083
Sarbsko	3	spring	T2	0.01318	0.014	0.0061	0.01529	0.49985	0.13394	0.19728	0.00621	0.57199
Sarbsko	4	spring	T1	0.02719	0.01709	0.012	0.06173	0.45033	0.222	0.01567	0.09133	2.62384
Sarbsko	4	spring	T2	0.01654	0.02304	0.01127	0.00973	0.61344	0.23366	0.01029	0.01336	0.67481
Sarbsko	5	spring	T1	0.01902	0.02528	0.0115	0.01836	0.60092	0.109	0.01568	0.10979	0.67455
Sarbsko	5	spring	T2	0.01073	0.02002	0.01204	0.00819	0.78099	0.11867	0.01046	0.01842	0.53368
Sarbsko	1	summer	T2	0.0249	0.00629	0.00241	0.02186	0.31501	0.10353	0.01081	0.56427	0.832
Sarbsko	1	summer	T1	0.02315	0.01576	0.0065	0.00788	1.16557	0.38267	0.03338	0.02689	0.62912
Sarbsko	2	summer	T2	0.01428	0.00876	0.04574	0.00762	0.58899	0.1359	0.06032	0.0608	0.55834
Sarbsko	2	summer	T1	0.02133	0.00657	0.00368	0.00701	1.129	0.32723	0.01069	0.03043	0.44448
Sarbsko	3	summer	T1	0.02501	0.01864	0.05084	0.0108	2.66156	0.34143	0.05124	0.15315	1.26122
Sarbsko	3	summer	T2	0.02013	0.00997	0.00936	0.00689	0.84986	0.29788	0.00722	0.03776	0.53263
Sarbsko	4	summer	T1	0.01411	0.01571	0.06328	0.00788	0.6915	0.14059	0.18417	0.00554	0.31777
Sarbsko	4	summer	T2	0.02501	0.00481	0.00288	0.01052	0.55155	0.2718	0.02151	0.01468	1.33351
Sarbsko	5	summer	T1	0.12819	0.01726	0.04484	0.01054	0.50519	0.09743	0.04904	0.00558	0.34209
Sarbsko	5	summer	T2	0.02079	0.01996	0.0063	0.00888	2.75714	0.16845	0.01579	0.03669	0.73788
Sarbsko	1	autumn	T1	0.01835	0.02411	0.04647	0.0269	0.41123	0.10218	0.15915	0.00904	0.72651
Sarbsko	1	autumn	T2	0.02416	0.0141	0.0358	0.0059	1.3377	0.2657	0.02918	0.02369	0.00636
Sarbsko	2	autumn	T1	0.01682	0.02355	0.05853	0.01194	0.53914	0.16904	0.05347	0.00412	0.67352
Sarbsko	2	autumn	T2	0.03265	0.01794	0.00134	0.01283	2.01886	0.38371	0.18259	0.04575	1.13018
Sarbsko	3	autumn	T1	0.01825	0.01558	0.04954	0.01118	0.48393	0.14223	0.06094	0.00486	0.74506
Sarbsko	3	autumn	T2	0.02133	0.01008	0.00086	0.01483	1.26009	0.35144	0.02364	0.04769	2.1132
Sarbsko	4	autumn	T1	0.01431	0.01375	0.04086	0.00893	0.37359	0.10206	0.16473	0.00619	7.01811
Sarbsko	4	autumn	T2	0.01946	0.0097	0.0124	0.0014	0.18481	0.1076	0.02714	0.01251	0.00876
Sarbsko	5	autumn	T1	0.01745	0.02233	0.05032	0.00854	0.5427	0.12607	0.04275	0.00413	0.49852
Sarbsko	5	autumn	T2	0.0169	0.00975	0.00135	0.00649	0.8786	0.09612	0.04973	0.06712	0.59404

## Sheet: Supplementary material Table S2
S2: Concentration of chlorophyll-a (μg L-1) and photosynthetic activity (%) in lake water
Lake name	Site	Season	Year	Chlorophyta	Cyanobacteria	Bacillariophyta	Cryptophyta	CPOM	TCHL	PA			Seasonality
				μg L-1	μg L-1	μg L-1	μg L-1	μg L-1	μg L-1	%
Gardno	1	spring	T1	0	12.2846	1.22475	0	11.3601	13.5093	5.70688				Gardno	Dołgie			Łebsko		Sarbsko
Gardno	1	spring	T2	0.144336	5.02122	0	0	0.440162	5.60572	10.245			Table Analyzed (in each lake)	PA	Bacillariophyta	Cryptophyta	PA	CPOM	PA	Chlorophyta	Bacillariophyta
Gardno	2	spring	T1	0	10.8991	0	0	9.00338	10.8991	11.0316
Gardno	2	spring	T2	0.121576	4.94546	0	0	0.443641	5.51068	15.571			Kruskal-Wallis test
Gardno	3	spring	T1	0	10.1344	0.00374497	0	8.02405	10.1382	10.7492			P value	0.0287	0.0411	0.0103	0.0015	0.0223	<0,0001	<0,0001	0.0228
Gardno	3	spring	T2	0.406171	5.13006	0	0	0.378854	5.91508	14.7304			Exact or approximate P value?	Approximate	Approximate	Approximate	Approximate	Approximate	Approximate	Approximate	Approximate
Gardno	4	spring	T1	5.62098	8.23794	0.357855	0	3.2137	14.2168	23.2657			P value summary	*	*	*	**	*	****	****	*
Gardno	4	spring	T2	0.337679	5.10839	0	0	0.370877	5.81694	18.2487			Do the medians vary signif. (P < 0.05)?	Yes	Yes	Yes	Yes	Yes	Yes	Yes	Yes
Gardno	5	spring	T1	5.48343	8.1057	0.406773	0	2.92755	13.9959	23.8257			Number of groups	3	3	3	3	3	3	3	3
Gardno	5	spring	T2	0.130469	5.06579	0	0	0.438251	5.63451	17.5419			Kruskal-Wallis statistic	7.101	6.382	9.149	13.06	7.606	34.89	19.12	7.564
Gardno	1	summer	T1	7.53679	30.5824	0	0	6.38111	38.1192	0			Data summary
Gardno	1	summer	T2	1.20807	5.85327	0	0	0.290262	7.3516	14.7867			Number of treatments (columns)	3	3	3	3	3	3	3	3
Gardno	2	summer	T1	3.48801	16.3452	0.755423	0	5.23721	20.5886	0.208785			Number of values (total)	30	30	30	30	66	66	30	30
Gardno	2	summer	T2	1.72462	6.03795	0	0	0.415803	8.17836	12.3608
Gardno	3	summer	T1	3.03835	33.359	1.3013	0	4.83727	37.6986	1.05039
Gardno	3	summer	T2	1.99649	6.12528	0	0	0.373245	8.49501	11.1067				Chlorophyta		Cyanobacteria	Bacillariophyta		Cryptophyta		TCHL
Gardno	4	summer	T1	0.107057	11.5999	0.705917	0	2.7629	12.4128	6.97027			Table Analyzed (between lakes)	Spring	Summer	Summer	Spring	Autumn	Spring	Autumn	Summer	Autumn
Gardno	4	summer	T2	0.728449	5.6288	0	0	0.343409	6.70066	13.2497
Gardno	5	summer	T1	5.05769	32.2654	1.45535	0	2.98837	38.7784	0			Kruskal-Wallis test
Gardno	5	summer	T2	0.806625	5.57665	0	0	0.326636	6.70992	19.7541			P value	0.0003	0.0106	0.0197	0.0164	0.0052	0.0003	0.009	0.02	0.0262
													Exact or approximate P value?	Approximate	Approximate	Approximate	Approximate	Approximate	Approximate	Approximate	Approximate	Approximate
Gardno	1	autumn	T1	7.751	30.063	0	0	2.42592	37.814	8.14747			P value summary	***	*	*	*	**	***	**	*	*
Gardno	1	autumn	T2	0.253703	5.18716	0	0	0.533346	5.97421	7.52049			Do the medians vary signif. (P < 0.05)?	Yes	Yes	Yes	Yes	Yes	Yes	Yes	Yes	Yes
Gardno	2	autumn	T1	5.96106	44.7081	0.399709	0	2.58405	51.0688	2.63697			Number of groups	4	4	4	4	4	4	4	4	4
Gardno	2	autumn	T2	1.4156	5.42717	0	0	0.138244	6.98102	17.0497			Kruskal-Wallis statistic	18.7	11.21	9.872	10.27	12.74	18.57	11.58	9.841	9.248
Gardno	3	autumn	T1	3.73611	57.9655	0.831613	0	2.65784	62.5332	2.37934
Gardno	3	autumn	T2	1.32625	6.02816	0	0	0.22411	7.57852	7.8076			Data summary
Gardno	4	autumn	T1	2.16258	37.5635	0.54257	0	2.50598	40.2686	3.71108			Number of treatments (columns)	4	4	4	4	4	4	4	4	4
Gardno	4	autumn	T2	0.774655	5.58213	0	0	0.291729	6.64851	12.5507			Number of values (total)	52	52	52	52	52	52	52	52	52
Gardno	5	autumn	T1	2.75746	52.1063	0.989632	0.72418	2.6196	56.5776	0
Gardno	5	autumn	T2	0.169373	5.12844	0	0	0.541067	5.83888	9.5754
Dołgie	1	spring	T1	5.21511	8.33429	0.659523	0	2.91789	14.2089	22.5094
Dołgie	1	spring	T2	0.482999	6.14086	0	0	0.422586	7.04644	12.0548
Dołgie	2	spring	T1	4.9324	8.38269	0.485246	0	3.02808	13.8003	24.33
Dołgie	2	spring	T2	0.479472	5.90862	0	0	0.403143	6.79124	15.2079
Dołgie	3	spring	T1	4.60559	8.43103	0.425734	0	3.07982	13.4624	26.2579
Dołgie	3	spring	T2	0.508862	5.15371	0	0	0.293422	5.956	6.52147
Dołgie	4	spring	T1	4.37351	8.41342	0.410354	0	3.06507	13.1973	22.9523
Dołgie	4	spring	T2	0.311615	6.48785	0	0	0.393616	7.19308	7.58685
Dołgie	5	spring	T1	4.42997	8.38027	0.4418	0	3.04593	13.252	23.8008
Dołgie	5	spring	T2	0.381017	5.41381	0	0	0.408075	6.2029	9.02873
Dołgie	1	summer	T1	21.8883	26.5373	5.72233	0	3.12272	54.1479	2.13646
Dołgie	1	summer	T2	1.74297	6.25637	0	0	0.2519	8.25124	5.81209
Dołgie	2	summer	T1	19.1152	33.5111	6.83771	0	3.00795	59.464	11.0053
Dołgie	2	summer	T2	1.46836	6.56002	0.552837	0	0.251541	8.83276	7.05589
Dołgie	3	summer	T1	30.0943	59.7572	10.9823	0.967958	0.859803	101.802	2.64993
Dołgie	3	summer	T1	1.64019	5.80558	0	0	0.232096	7.67786	5.1605
Dołgie	4	summer	T2	19.037	25.5436	5.45236	0	2.34807	50.033	6.60316
Dołgie	4	summer	T1	1.32298	5.72482	0	0	0.263988	7.31179	6.63208
Dołgie	5	summer	T2	26.2089	30.9829	8.89192	0	2.51961	66.0837	0.589521
Dołgie	5	summer	T1	2.12123	6.47798	0.103469	0	0.164804	8.86748	7.3341
Dołgie	1	autumn	T1	17.8317	231.095	11.2258	5.40765	0.596989	265.56	3.42022
Dołgie	1	autumn	T2	1.43601	6.56286	0.428059	0	0.198775	8.6257	5.9091
Dołgie	2	autumn	T1	12.5628	186.925	8.05658	3.01907	2.27119	210.563	4.81742
Dołgie	2	autumn	T2	1.57316	7.16485	0.915564	0	0.0837144	9.73728	11.1609
Dołgie	3	autumn	T1	13.7484	164.951	9.29067	1.94147	1.66298	189.932	2.22049
Dołgie	3	autumn	T1	0.946621	5.62928	0	0	0.483874	7.05978	4.76325
Dołgie	4	autumn	T2	20.7011	198.81	16.0594	1.05148	0	236.622	3.75587
Dołgie	4	autumn	T1	0.735188	5.33667	0	0	0.503858	6.57572	12.9604
Dołgie	5	autumn	T2	21.8844	204.572	13.9401	1.51493	0	241.911	3.11803
Dołgie	5	autumn	T1	1.77951	6.85799	0.505843	0	0.140332	9.28367	12.7987
Łebsko	1	spring	T1	1.68807	6.08838	0	0	0.319528	7.77645	14.7755
Łebsko	1	spring	T2	0.34	5.22	0	0	0.41	5.97	5.27
Łebsko	2	spring	T1	1.1845	5.89894	0	0	0.138956	7.08344	17.0805
Łebsko	2	spring	T2	0.191533	5.17476	0	0	0.425509	5.79181	13.6328
Łebsko	3	spring	T1	1.27347	6.01973	0	0	0.179244	7.2932	16.4847
Łebsko	3	spring	T2	0.258319	5.21328	0	0	0.431677	5.90328	19.9976
Łebsko	4	spring	T1	1.29324	6.09656	0	0	0.195002	7.3898	16.4728
Łebsko	4	spring	T2	0.323337	5.33563	0	0	0.431662	6.09063	16.1088
Łebsko	5	spring	T1	1.23854	6.12239	0	0	0.212937	7.36093	14.0719
Łebsko	5	spring	T2	0.255858	5.3205	0	0	0.443696	6.02006	23.6034
Łebsko	6	spring	T1	1.28876	6.21644	0	0	0.17333	7.5052	15.5202
Łebsko	6	spring	T1	0.348612	5.18021	0	0	0.455222	5.98404	21.776
Łebsko	7	spring	T2	5.07527	11.8664	0.909646	0	5.64713	17.8513	25.3658
Łebsko	7	spring	T1	0.971884	5.25778	0	0	0.320921	6.55058	21.4219
Łebsko	8	spring	T1	0.627994	5.12237	0	0	0.312556	6.06292	22.0939
Łebsko	8	spring	T2	4.04913	16.3432	1.53472	0	5.81417	21.9271	28.175
Łebsko	9	spring	T2	0.0856529	4.91832	0	0	0.455982	5.45995	14.6987
Łebsko	9	spring	T1	1.27422	6.22582	0	0	0.196186	7.50004	22.0939
Łebsko	10	spring	T2	0.192387	4.93721	0	0	0.454945	5.58454	15.3428
Łebsko	10	spring	T1	1.35	5.98	0	0	0.21	7.32587	22.0939
Łebsko	11	spring	T2	0.142017	4.96418	0	0	0.441901	5.54809	14.7897
Łebsko	11	spring	T1	0.18	5.36	0	0.55	0.61	7.25471	17.8809
Łebsko	1	summer	T2	7.24799	22.9307	1.71044	0	6.09931	31.8891	2.28481
Łebsko	1	summer	T1	1.47659	5.39685	0	0	0.253353	7.12678	13.1038
Łebsko	2	summer	T2	7.26	31.85	3.18	0.14	6.43	42.43	1.87
Łebsko	2	summer	T1	1.09756	5.20934	0	0	0.314803	6.6217	8.58855
Łebsko	3	summer	T2	6.30396	25.4558	1.86804	0	6.24482	33.6278	0.760574
Łebsko	3	summer	T1	1.12549	5.28959	0	0	0.320584	6.73566	7.99261
Łebsko	4	summer	T2	4.58112	15.5225	0.60155	0.805201	5.79875	21.5104	14.8816
Łebsko	4	summer	T1	1.07536	5.14825	0	0	0.321321	6.54492	6.73921
Łebsko	5	summer	T2	4.80602	13.0515	0.152454	0.700735	5.73958	18.7107	6.24435
Łebsko	5	summer	T1	1.1149	5.53307	0	0	0.313898	6.96187	6.52445
Łebsko	6	summer	T2	5.87822	17.8115	1.58554	0	6.1589	25.2752	4.27715
Łebsko	6	summer	T1	1.15575	5.39187	0	0	0.325089	6.87271	10.0008
Łebsko	7	summer	T2	5.96934	12.9294	0.236256	0.0551528	3.92949	19.1901	5.93183
Łebsko	7	summer	T1	0.456264	5.3253	0	0	0.290205	6.07177	9.10496
Łebsko	8	summer	T2	4.86186	9.11042	0.200338	0	3.23668	14.1726	9.19942
Łebsko	8	summer	T1	0.444896	5.86544	0	0	0.338778	6.64911	11.1705
Łebsko	9	summer	T2	0.28972	5.31036	0	0	0.512712	6.1128	5.02146
Łebsko	9	summer	T1	0.32	4.69	0	0	0.45	5.2147	13.4452
Łebsko	10	summer	T2	0.420497	5.44317	0	0	0.317392	6.18106	5.2145
Łebsko	10	summer	T1	0.39	4.32	0	0.05	0.42	5.02147	2.06263
Łebsko	11	summer	T2	0.683029	5.12018	0	0	0.315559	6.11877	5.36547
Łebsko	11	summer	T1	0.69	5.87	1.03	0	4.54	28.9874	5.02208
Łebsko	1	autumn	T2	19.8025	49.6528	1.67369	0.741869	5.84167	71.8709	2.04367
Łebsko	1	autumn	T1	0.540784	5.17356	0	0	0.504422	6.21877	9.79256
Łebsko	2	autumn	T2	9.4939	39.2604	1.03618	0.335666	4.41901	50.1262	3.28023
Łebsko	2	autumn	T1	0.412089	5.49371	0	0	0.361007	6.2668	10.2006
Łebsko	3	autumn	T2	10.3096	31.4464	0.16794	0	4.86125	41.924	2.89723
Łebsko	3	autumn	T1	0.419348	5.01974	0	0	0.5279	5.96698	12.7627
Łebsko	4	autumn	T2	9.7005	28.3036	0.779339	0.142524	4.76596	38.926	1.6702
Łebsko	4	autumn	T1	0.423767	5.89079	0	0	0.342155	6.65671	12.1088
Łebsko	5	autumn	T2	9.08649	28.2751	0.802615	0	4.56164	38.1642	2.11636
Łebsko	5	autumn	T1	0.464415	5.58373	0	0	0.335229	6.38338	16.5588
Łebsko	6	autumn	T1	9.33544	27.3732	0.493309	0	4.6706	37.2019	3.22075
Łebsko	6	autumn	T2	0.352468	5.34654	0	0	0.5145	6.21351	8.68337
Łebsko	7	autumn	T1	0.106275	5.01617	0	0	0.4689	5.59134	3.47451
Łebsko	7	autumn	T2	0.24	6.03	0	0	0.62	6.2547	16.8974
Łebsko	8	autumn	T1	0.0872708	5.04922	0	0	0.460456	5.59694	0
Łebsko	8	autumn	T2	5.69539	16.6716	0.593874	0	3.71543	22.9609	13.109
Łebsko	9	autumn	T1	0.483997	5.04204	0	0	0.366809	5.89284	2.5829
Łebsko	9	autumn	T2	7.70296	20.8258	1.00731	0	4.66932	29.536	11.5524
Łebsko	10	autumn	T1	0.497814	5.02408	0	0	0.336278	5.85817	4.94001
Łebsko	10	autumn	T2	0.42	5.33	0	0	0.29	4.87459	13.3633
Łebsko	11	autumn	T1	0.180561	5.29983	0	0	0.524889	6.00528	5.11147
Łebsko	11	autumn	T2	0.21	6.21	0	0	0.22	7.69874	12.6498
Sarbsko	1	spring	T2	0	100.642	0	41.4608	13.0066	142.103	0.392307
Sarbsko	1	spring	T1	0.312673	5.51135	0	0	0.51	6.33402	10.07
Sarbsko	2	spring	T2	0	375.347	0	82.0176	0	457.364	2.67767
Sarbsko	2	spring	T1	0.170383	5.05987	0	0	0.451986	5.68224	14.9219
Sarbsko	3	spring	T1	0	589.375	0	81.2817	0	670.657	6.06671
Sarbsko	3	spring	T2	0.271378	5.32412	0	0	0.575091	6.17059	11.4283
Sarbsko	4	spring	T1	0	527.609	0	82.5238	0	610.132	9.41064
Sarbsko	4	spring	T2	0.330602	5.15861	0	0	0.44981	5.93902	12.8308
Sarbsko	5	spring	T1	0	349.808	0	75.8816	0	425.69	5.63001
Sarbsko	5	spring	T2	0.0334329	5.66614	0	0	0.429799	6.12937	18.4312
Sarbsko	1	summer	T2	11.177	15.1262	0.678472	0	6.43047	26.9816	2.5401
Sarbsko	1	summer	T1	1.29491	5.76128	0	0	0.323176	7.37936	10.6644
Sarbsko	2	summer	T2	11.0612	22.4193	0.528666	2.42994	7.76265	36.4392	1.87451
Sarbsko	2	summer	T1	1.08815	5.67469	0	0	0.308495	7.07133	10.0449
Sarbsko	3	summer	T1	14.5217	22.2239	0.600889	1.16752	7.84449	38.5141	0.851042
Sarbsko	3	summer	T2	1.5551	5.66786	0	0	0.245134	7.46809	13.5022
Sarbsko	4	summer	T1	7.96696	15.7798	1.32091	0	6.82099	25.0677	6.03873
Sarbsko	4	summer	T2	1.14675	5.46663	0	0	0.27278	6.88616	22.1316
Sarbsko	5	summer	T1	9.43635	21.0344	0.766484	2.73954	6.17861	33.9768	4.12297
Sarbsko	5	summer	T2	1.13051	5.31198	0	0	0.275592	6.71808	13.5365
Sarbsko	1	autumn	T1	4.40598	59.5546	0	14.0013	8.78279	77.9618	0.760943
Sarbsko	1	autumn	T2	0.835907	5.23524	0	0	0.465525	6.53667	14.4341
Sarbsko	2	autumn	T1	6.04436	68.7325	0	16.3406	10.8415	91.1175	3.05652
Sarbsko	2	autumn	T2	0.396752	6.13289	0	0	0.387515	6.91716	14.2428
Sarbsko	3	autumn	T1	5.26955	62.2477	0	14.2885	10.2004	81.8057	1.98156
Sarbsko	3	autumn	T2	0.468763	4.8933	0	0	0.499842	5.86191	17.5617
Sarbsko	4	autumn	T1	6.08035	33.8657	2.30304	4.40228	8.15314	46.6514	5.03174
Sarbsko	4	autumn	T2	0.28444	4.82337	0	0	0.503541	5.61136	17.9755
Sarbsko	5	autumn	T1	0	63.7678	0	20.6318	5.79765	84.3995	1.8237
Sarbsko	5	autumn	T2	0.35352	4.79779	0	0	0.479964	5.63127	5.06119

## Sheet: Supplementary material Table S3
S3. Results on correlation matrix (r) between metal concentrations and chlorophyll-a concentrations in seasons
*Spring*	Ba	Bi	Cr	Cu	Fe	Mn	Ni	Pb	Zn
Chlorophyta	-0.1231	-0.025886	-0.2377	0.011368	0.32493	-0.13639	-0.11772	0.43063	-0.075045
Cyanobacteria	-0.0036942	0.11644	0.028417	0.33318	-0.13343	-0.053118	-0.076347	0.079582	0.12535
Bacillariophyta	-0.067877	-0.12317	-0.21614	0.13783	0.068655	-0.14016	-0.10547	0.27586	0.1953
Cryptophyta	-0.013136	0.12638	0.018375	0.35169	-0.1666	-0.058403	-0.079468	0.073866	0.22526
CPOM	-0.10241	-0.064617	-0.20843	0.32356	-0.076632	-0.1519	-0.11335	0.40298	0.65578
TCHL	-0.0065879	0.11788	0.024206	0.33838	-0.13574	-0.056026	-0.078744	0.084293	0.14047
PA	0.047509	-0.17766	-0.10602	-0.15921	0.20006	0.010513	-0.014787	0.072875	-0.35602
*Summer*
Chlorophyta	-0.12322	0.38193	0.67336	0.11668	0.36418	-0.26773	0.29001	0.24489	0.35515
Cyanobacteria	-0.098972	0.37002	0.80169	0.073111	0.22099	-0.22171	0.51698	0.16074	0.23923
Bacillariophyta	-0.17964	0.39722	0.60816	0.14269	0.43695	-0.23228	0.30145	0.10683	0.3346
Cryptophyta	0.25788	0.13758	0.33874	-0.16481	-0.011335	-0.14325	0.093265	-0.011323	-0.078696
CPOM	0.12204	-0.025357	0.66475	0.068284	-0.29805	-0.23322	0.38925	0.29674	-0.044706
TCHL	-0.11537	0.39237	0.76041	0.10356	0.30594	-0.23423	0.43418	0.18044	0.28949
PA	-0.14469	-0.24859	-0.5471	-0.21571	-0.03053	0.25593	-0.29154	-0.33905	-0.085822
*Autumn*
Chlorophyta	-0.30794	0.24339	0.47094	-0.036935	0.12754	-0.23416	0.091851	0.40351	0.13992
Cyanobacteria	-0.45056	0.4	0.59103	-0.071816	0.26399	-0.24256	0.13687	0.37545	0.15147
Bacillariophyta	-0.41889	0.27492	0.41278	-0.052856	0.35845	-0.1848	0.06781	0.45126	0.18251
Cryptophyta	-0.20647	0.50757	0.50863	-0.044711	-0.082382	-0.067832	0.032051	-0.090486	0.037114
CPOM	-0.047369	0.33714	0.44292	-0.041194	-0.30081	-0.13163	0.12469	-0.19905	0.22839
TCHL	-0.44942	0.41251	0.60256	-0.070523	0.25143	-0.2424	0.13035	0.37562	0.1539
PA	0.25759	-0.18753	-0.53345	0.054556	0.14476	0.33931	-0.25557	-0.064459	-0.21331
